# Supplementary material for: The Molecular Mechanism of Fludioxonil Action Is Different to Osmotic Stress Sensing
Source: J Fungi (Basel). 2021 May 17;7(5):393. doi: 10.3390/jof7050393 (PMC8156855; doi:10.3390/jof7050393)
Supplement: Supplementary file 1 [file jof-07-00393-s001.zip]

Archive with 2 entries (2 files):
- S1_vegetative growth assays.xlsx
- S2_germination inhibition.xlsx
