# Supplementary material for: The Molecular Mechanism of Fludioxonil Action Is Different to Osmotic Stress Sensing
Source: J Fungi (Basel). 2021 May 17;7(5):393. doi: 10.3390/jof7050393 (PMC8156855; doi:10.3390/jof7050393)
Supplement: Supplementary file 1 [file jof-07-00393-s001.zip › S1_vegetative growth assays.xlsx]

## Sheet: Tabelle1
vegetative groth	MoWT									MoWT				∆Mohik1									∆Mohik1				MoHik1pH736A									MoHik1pH736A
										mean value	standard deviation												mean value	standard deviation												mean value	standard deviation
CM	5.1	5.3	5	5	5.2	5.1	5.4	5.2	5.1	5.15556	0.133333		CM	5.5	5.4	5.3	5.5	5.6	5.4	5.3	5.4	5.3	5.41111	0.105409		CM	4.9	5	5.1	4.9	5	5.1	5	4.9	5.1	5	0.0866025
CM + 0.4 M sorbitol	4.7	4.4	4.3	4.4	4.5	4.6	4.5	4.4	4.3	4.45556	0.133333		CM + 0.4 M sorbitol	4.2	4.3	4.4	4.3	4.3	4.3	4.4	4.1	4.2	4.27778	0.0971825		CM + 0.4 M sorbitol	4.2	4.3	4.4	4.2	4.3	4.3	4.2	4.3	4.1	4.25556	0.0881917
CM + 0.6 M sorbitol	4.1	3.8	3.8	4	3.9	3.9	3.8	4	3.9	3.91111	0.105409		CM + 0.6 M sorbitol	2.7	2.8	2.5	2.6	2.5	2.6	2.7	2.6	2.7	2.63333	0.1		CM + 0.6 M sorbitol	3.6	3.7	3.6	3.7	3.5	3.4	3.6	3.5	3.6	3.57778	0.0971825
CM + 0.8 M sorbitol	3.6	3.5	3.6	3.7	3.5	3.7	3.6	3.5	3.8	3.61111	0.105409		CM + 0.8 M sorbitol	2.2	2.4	2.2	2.2	2.1	2.2	2	2.3	2.2	2.2	0.111803		CM + 0.8 M sorbitol	3.1	3.3	3.1	3.3	3.2	3.1	3.1	3.3	3.2	3.18889	0.0927961
CM + 1.0 M sorbitol	3.4	3.6	3.3	3.4	3.5	3.4	3.7	3.7	3.3	3.47778	0.156347		CM + 1.0 M sorbitol	1.6	1.7	1.5	1.4	1.5	1.6	1.7	1.5	1.6	1.56667	0.1		CM + 1.0 M sorbitol	2.7	2.9	2.8	2.9	2.6	2.7	2.8	2.9	2.8	2.78889	0.105409
CM + 1.2 M sorbitol	3.1	3.2	3	2.8	2.9	3	2.8	3.1	3.1	3	0.141421		CM + 1.2 M sorbitol	1.1	1.2	1.1	1.3	1	1.2	1.3	1.2	1.1	1.16667	0.1		CM + 1.2 M sorbitol	2.3	2.1	2.4	2.1	2.3	2.2	2.3	2.1	2.4	2.24444	0.123603
CM + 0,4 M glucose	4.7	4.5	4.4	4.5	4.5	4.4	4.6	4.4	4.6	4.51111	0.105409		CM + 0,4 M glucose	4.4	4.5	4.3	4.4	4.4	4.5	4.4	4.5	4.3	4.41111	0.0781736		CM + 0,4 M glucose	4	4.1	4.1	4.1	4	4.1	4	4.1	3.9	4.04444	0.0726483
CM + 0,6 M glucose	3.9	3.8	3.7	3.9	3.8	3.9	4	3.8	3.9	3.85556	0.0881917		CM + 0,6 M glucose	3.3	3.6	3.5	3.5	3.6	3.4	3.5	3.4	3.5	3.47778	0.0971825		CM + 0,6 M glucose	3.6	3.5	3.5	3.6	3.5	3.6	3.3	3.4	3.6	3.51111	0.105409
CM + 0,8 M glucose	3.7	3.6	3.7	3.7	3.8	3.6	3.8	3.9	3.7	3.72222	0.0971825		CM + 0,8 M glucose	2.9	3	2.8	2.9	2.8	3	2.8	2.8	2.9	2.87778	0.0833333		CM + 0,8 M glucose	3	2.9	3	3.1	2.8	2.9	3.1	3	3	2.97778	0.0971825
MM	4.1	4.2	4.3	4.3	4.2	4.3	4.1	4.2	4.3	4.22222	0.0833333		MM	4.3	4.5	4.5	4.4	4.6	4.5	4.5	4.5	4.6	4.48889	0.0927961		MM	4.4	4.5	4.4	4.5	4.4	4.3	4.5	4.5	4.4	4.43333	0.0707107
MM + 0.4 M sorbitol	4.3	4.5	4.4	4.5	4.4	4.6	4.5	4.6	4.5	4.47778	0.0971825		MM + 0.4 M sorbitol	3	3.1	2.9	3.1	3	2.9	2.9	3.1	3	3	0.0866025		MM + 0.4 M sorbitol	3.8	3.7	3.6	3.6	3.5	3.5	3.6	3.7	3.7	3.63333	0.1
MM + 0.6 M sorbitol	3.7	3.8	3.7	3.8	3.5	3.7	3.7	3.6	3.8	3.7	0.1		MM + 0.6 M sorbitol	2.2	2.3	2.4	2.4	2.3	2.4	2.5	2.4	2.4	2.36667	0.0866025		MM + 0.6 M sorbitol	3	3.1	3.2	3.2	3.1	3.2	3.3	3.3	3.1	3.16667	0.1
MM + 0.8 M sorbitol	3.3	3.4	3.3	3.4	3.3	3.4	3.5	3.6	3.3	3.38889	0.105409		MM + 0.8 M sorbitol	1.4	1.7	1.6	1.5	1.6	1.5	1.6	1.6	1.5	1.55556	0.0881917		MM + 0.8 M sorbitol	2.1	2.2	2.3	2	2.1	2.2	2.3	2.2	2.3	2.18889	0.105409
MM + 0,4 M glucose	3.1	3.4	3.4	3.2	3.4	3.3	3.2	3.2	3.3	3.27778	0.109291		MM + 0,4 M glucose	3.3	3.3	3.2	3.2	3.3	3.3	3.2	3.3	3.2	3.25556	0.0527046		MM + 0,4 M glucose	3.5	3.4	3.3	3.3	3.4	3.6	3.4	3.5	3.4	3.42222	0.0971825
MM + 0,6 M glucose	2.6	2.5	2.4	2.7	2.6	2.5	2.5	2.6	2.4	2.53333	0.1		MM + 0,6 M glucose	1.9	1.8	1.8	1.9	1.8	1.9	1.7	1.8	1.9	1.83333	0.0707107		MM + 0,6 M glucose	1.6	1.7	1.6	1.5	1.6	1.7	1.7	1.6	1.7	1.63333	0.0707107
MM + 0,8 M glucose	1.8	1.9	1.9	1.9	1.7	1.8	1.9	1.9	1.7	1.83333	0.0866025		MM + 0,8 M glucose	1.1	1.1	1.2	1.2	1.2	1.1	1.2	1.2	1.1	1.15556	0.0527046		MM + 0,8 M glucose	1.2	1.1	1.1	1.2	1.2	1.1	1.3	1	1.1	1.14444	0.0881917
MM + 5 µg/ml fludioxonil	0.9	1.1	0.9	0.9	0.9	1	1	1	1.1	0.977778	0.0833333		MM + 5 µg/ml fludioxonil	3.3	3.4	3.6	3.3	3.4	3.3	3.4	3.3	3.5	3.38889	0.105409		MM + 5 µg/ml fludioxonil	3.5	3.6	3.5	3.5	3.6	3.5	3.6	3.4	3.5	3.52222	0.0666667
MM + 7.5 µg/ml fludioxonil	1	0.9	0.9	0.9	1	0.9	0.9	0.9	0.9	0.922222	0.0440959		MM + 7.5 µg/ml fludioxonil	3.4	3.3	3.5	3.4	3.5	3.5	3.5	3.3	3.3	3.41111	0.0927961		MM + 7.5 µg/ml fludioxonil	3.3	3.2	3.5	3.3	3.4	3.3	3.5	3.4	3.4	3.36667	0.1
MM + 20 µg/ml fludioxonil	0.9	0.9	1	0.9	0.9	0.9	0.9	0.9	0.9	0.911111	0.0333333		MM + 20 µg/ml fludioxonil	3.3	3.4	3.5	3.3	3.4	3.5	3.4	3.3	3.4	3.38889	0.0781736		MM + 20 µg/ml fludioxonil	3.2	3.2	3.3	3.2	3.3	3.4	3.1	3.2	3.2	3.23333	0.0866025
MM + 25 µg/ml fludioxonil	0.9	0.9	0.9	0.9	0.9	0.9	0.9	0.9	0.8	0.888889	0.0333333		MM + 25 µg/ml fludioxonil	3.4	3.3	3.3	3.2	3.4	3.3	3.4	3.4	3.2	3.32222	0.0833333		MM + 25 µg/ml fludioxonil	3.2	3.2	3.2	3.2	3.1	3.3	3.1	3.1	3	3.15556	0.0881917
CM + 0.8 M KCl	2.5	2.6	3	2.7	2.6	2.5	2.7	2.6	2.7	2.65556	0.150923		CM + 0.8 M KCl	2.4	2.6	2.7	2.8	2.7	2.5	2.6	2.8	2.7	2.64444	0.133333		CM + 0.8 M KCl	2.3	2.1	2	2.2	2.3	2.2	2.1	2.3	2	2.16667	0.122474
CM + 0.8 M NaCl	2.6	2.7	2.8	2.7	2.6	2.7	2.8	2.6	2.7	2.68889	0.0781736		CM + 0.8 M NaCl	2.3	2.2	2.3	2.2	2.3	2.3	2.3	2.1	2.2	2.24444	0.0726483		CM + 0.8 M NaCl	2.1	2.2	1.9	2	2.1	2	2	1.9	2	2.02222	0.0971825
MM + 0.5 M KCl	2.2	2.3	2.4	2.2	2.4	2.3	2.3	2.4	2	2.27778	0.130171		MM + 0.5 M KCl	2	1.9	2	2	2.2	2.1	2.1	2	2.1	2.04444	0.0881917		MM + 0.5 M KCl	1.9	2	1.9	2	2.1	2	1.9	2.1	2	1.98889	0.0781736
MM + 0.5 M NaCl	2.1	2	2.2	2.2	2	2.1	2.2	2.1	2	2.1	0.0866025		MM + 0.5 M NaCl	2.1	2.1	2	2.2	1.9	1.9	2	2.1	2.1	2.04444	0.101379		MM + 0.5 M NaCl	2.1	2	1.9	2	1.9	1.9	1.8	2	1.9	1.94444	0.0881917
