# Supplementary material for: The Molecular Mechanism of Fludioxonil Action Is Different to Osmotic Stress Sensing
Source: J Fungi (Basel). 2021 May 17;7(5):393. doi: 10.3390/jof7050393 (PMC8156855; doi:10.3390/jof7050393)
Supplement: Supplementary file 1 [file jof-07-00393-s001.zip › S2_germination inhibition.xlsx]

## Sheet: Tabelle1
Inhibition of conidial gemination
	MoWT	∆Mohik1	MoHik1pH736A		inhibition rate
H2O	-	-	-		75 %-100 %	++ = very strong inhibition
H2O+5µg ml-1 fludioxonil	+	-	-		50 %-75 %	+ = strong inhibition
H2O+10µg ml-1 fludioxonil	++	0	0		25 %-50 %	0 = low inhibition
H2O+ 0,5 M sorbitol	-	++	0		0 %-25 %	- = no inhibition
